# Supplementary material for: Assessment of gingival characteristics by professional versus smartphone imaging
Source: J Adv Periodontol Implant Dent. 2025 Nov 27;18(1):11–9. doi: 10.34172/japid.026.3806 (PMC12913202; doi:10.34172/japid.026.3806)
Supplement: Supplementary file 1 — Data obtained in the research. [file japid-18-11-s001.xlsx]

## Sheet: Sheet1
		Camera					Smartphone
		width of KG	height of IDP	GM position	colour	Probe AG	width of KG	height of IDP	GM position	colour	Probe AG
1	24 cm	5	1.9	-	pale pink	2.8	4.9	1.8	-	pale pink	2.8
	28 cm	4.8	1.8	-	pale pink	2.7	4.7	1.7	-	pale pink	2.7
	32 cm	4.7	1.7	-	pale pink	2.6	4.6	1.6	-	pale pink	2.6
2	24 cm	5	1.9	-	Coral pink	2.8	4.9	1.8	-	Coral pink	2.8
	28 cm	4.8	1.8	-	Coral pink	2.7	4.7	1.7	-	Coral pink	2.7
	32 cm	4.7	1.7	-	Coral pink	2.6	4.6	1.6	-	Coral pink	2.6
3	24 cm	5.9	2.8	-	pale pink	3.8	5.8	2.7	-	pale pink	3.8
	28 cm	5.8	2.7	-	pale pink	3.7	5.7	2.6	-	pale pink	3.7
	32 cm	5.6	2.6	-	pale pink	3.6	5.6	2.5	-	pale pink	3.6
4	24 cm	5.9	2.8	1	Red	3.8	5.8	2.7	1	Red	3.8
	28 cm	5.8	2.7	1	Red	3.7	5.7	2.6	1	Red	3.7
	32 cm	5.6	2.6	1	Red	3.6	5.6	2.5	1	Red	3.6
5	24 cm	5.9	2.8	-	Coral pink	3.8	5.8	2.7	-	Coral pink	3.8
	28 cm	5.8	2.7	-	Coral pink	3.7	5.7	2.6	-	Coral pink	3.7
	32 cm	5.6	2.6	-	Coral pink	3.6	5.6	2.5	-	Coral pink	3.6
6	24 cm	5.9	2.8	-	pale pink	3.8	5.8	2.7	-	pale pink	3.8
	28 cm	5.8	2.7	-	pale pink	3.7	5.7	2.6	-	pale pink	3.7
	32 cm	5.6	2.6	-	pale pink	3.6	5.6	2.5	-	pale pink	3.6
7	24 cm	5	1.9	-	pale pink	2.8	4.9	1.8	-	pale pink	2.8
	28 cm	4.8	1.8	-	pale pink	2.7	4.7	1.7	-	pale pink	2.7
	32 cm	4.7	1.7	-	pale pink	2.6	4.6	1.6	-	pale pink	2.6
8	24 cm	5.9	2.8	-	pale pink	3.8	5.8	2.7	-	pale pink	3.8
	28 cm	5.8	2.7	-	pale pink	3.7	5.7	2.6	-	pale pink	3.7
	32 cm	5.6	2.6	-	pale pink	3.6	5.6	2.5	-	pale pink	3.6
9	24 cm	5.9	2.8	1	pale pink	3.8	5.8	2.7	1	pale pink	3.8
	28 cm	5.8	2.7	1	pale pink	3.7	5.7	2.6	1	pale pink	3.7
	32 cm	5.6	2.6	1	pale pink	3.6	5.6	2.5	1	pale pink	3.6
10	24 cm	5	1.9		Red	2.8	4.9	1.8		Red	2.8
	28 cm	4.8	1.8		Red	2.7	4.7	1.7		Red	2.7
	32 cm	4.7	1.7		Red	2.6	4.6	1.6		Red	2.6
11	24 cm	5	1.9	-	Coral pink	2.8	4.9	1.8	-	Coral pink	2.8
	28 cm	4.8	1.8	-	Coral pink	2.7	4.7	1.7	-	Coral pink	2.7
	32 cm	4.7	1.7	-	Coral pink	2.6	4.6	1.6	-	Coral pink	2.6
12	24 cm	5	1.9	-	pale pink	2.8	4.9	1.8	-	pale pink	2.8
	28 cm	4.8	1.8	-	pale pink	2.7	4.7	1.7	-	pale pink	2.7
	32 cm	4.7	1.7	-	pale pink	2.6	4.6	1.6	-	pale pink	2.6
13	24 cm	5	1.9	-	Red	2.8	4.9	1.8	-	Red	2.8
	28 cm	4.8	1.8	-	Red	2.7	4.7	1.7	-	Red	2.7
	32 cm	4.7	1.7	-	Red	2.6	4.6	1.6	-	Red	2.6
14	24 cm	5.9	1.9	2	pale pink	3.8	5.8	1.8	2	pale pink	3.8
	28 cm	5.8	1.8	2	pale pink	3.7	5.7	1.7	2	pale pink	3.7
	32 cm	5.6	1.7	2	pale pink	3.6	5.6	1.6	2	pale pink	3.6
15	24 cm	5.9	2.8	-	pale pink	3.8	5.8	1.8	-	pale pink	3.8
	28 cm	5.8	2.7	-	pale pink	3.7	5.7	1.7	-	pale pink	3.7
	32 cm	5.6	2.6		pale pink	3.6	5.6	1.6		pale pink	3.6
16	24 cm	6.9	2.8	-	pale pink	3.8	6.8	2.7	-	pale pink	3.8
	28 cm	6.8	2.7	-	pale pink	3.7	6.7	2.6	-	pale pink	3.7
	32 cm	6.6	2.6	-	pale pink	3.6	6.6	2.5	-	pale pink	3.6
17	24 cm	5.9	2.8	-	pale pink	3.8	5.8	2.7	-	pale pink	3.8
	28 cm	5.8	2.7	-	pale pink	3.7	5.7	2.6	-	pale pink	3.7
	32 cm	5.6	2.6	-	pale pink	3.6	5.6	2.5	-	pale pink	3.6
18	24 cm	5	1.9	2	Red	2.8	4.9	1.8	2	Red	2.8
	28 cm	4.8	1.8	2	Red	2.7	4.7	1.7	2	Red	2.7
	32 cm	4.7	1.7	2	Red	2.6	4.6	1.6	2	Red	2.6
19	24 cm	5	1.9	-	pale pink	2.8	4.9	1.8	-	pale pink	2.8
	28 cm	4.8	1.8	-	pale pink	2.7	4.7	1.7	-	pale pink	2.7
	32 cm	4.7	1.7	-	pale pink	2.6	4.6	1.6	-	pale pink	2.6
20	24 cm	5.9	2.8	-	Coral pink	3.8	5.8	2.7	-	Coral pink	3.8
	28 cm	5.8	2.7	-	Coral pink	3.7	5.7	2.6	-	Coral pink	3.7
	32 cm	5.6	2.6	-	Coral pink	3.6	5.6	2.5	-	Coral pink	3.6
21	24 cm	5.9	2.8		pale pink	3.8	5.8	2.7		pale pink	3.8
	28 cm	5.8	2.7		pale pink	3.7	5.7	2.6		pale pink	3.7
	32 cm	5.6	2.6		pale pink	3.6	5.6	2.5		pale pink	3.6
22	24 cm	6.9	2.8	2	Coral pink	3.8	6.8	2.7	2	Coral pink	3.8
	28 cm	6.8	2.7	2	Coral pink	3.7	6.7	2.6	2	Coral pink	3.7
	32 cm	6.6	2.6	2	Coral pink	3.6	6.6	2.5	2	Coral pink	3.6
23	24 cm	5	1.9		pale pink	2.8	4.9	2.7		pale pink	2.8
	28 cm	4.8	1.8		pale pink	2.7	4.7	2.6		pale pink	2.7
	32 cm	4.7	1.7		pale pink	2.6	4.6	2.5		pale pink	2.6
24	24 cm	5	1.9		pale pink	2.8	4.9	2.7		pale pink	2.8
	28 cm	4.8	1.8		pale pink	2.7	4.7	2.6		pale pink	2.7
	32 cm	4.7	1.7		pale pink	2.6	4.6	2.5		pale pink	2.6
25	24 cm	5.9	2.8		pale pink	3.8	5.8	2.8		pale pink	3.8
	28 cm	5.8	2.7		pale pink	3.7	5.7	2.7		pale pink	3.7
	32 cm	5.6	2.6		pale pink	3.6	5.6	2.6		pale pink	3.6
26	24 cm	5.9	2.8	2	red	3.8	5.8	2.7	2	red	3.8
	28 cm	5.8	2.7	2	red	3.7	5.7	2.6	2	red	3.7
	32 cm	5.6	2.6	2	red	3.6	5.6	2.5	2	red	3.6
27	24 cm	6.9	2.8		pale pink	3.8	6.8	2.7		pale pink	3.8
	28 cm	6.8	2.7		pale pink	3.7	6.7	2.6		pale pink	3.7
	32 cm	6.6	2.6		pale pink	3.6	6.6	2.5		pale pink	3.6
28	24 cm	5.9	2.8	2	red	3.8	5.8	2.7	2	red	3.8
	28 cm	5.8	2.7	2	red	3.7	5.7	2.6	2	red	3.7
	32 cm	5.6	2.6	2	red	3.6	5.6	2.5	2	red	3.6
29	24 cm	5.9	2.8		pale pink	3.8	5.8	2.7		pale pink	3.8
	28 cm	5.8	2.7		pale pink	3.7	5.7	2.6		pale pink	3.7
	32 cm	5.6	2.6		pale pink	3.6	5.6	2.5		pale pink	3.6
30	24 cm	5.9	2.8	1	red	3.8	5.8	2.7	1	red	3.8
	28 cm	5.8	2.7	1	red	3.7	5.7	2.6	1	red	3.7
	32 cm	5.6	2.6	1	red	3.6	5.6	2.5	1	red	3.6
31	24 cm	6.9	2.8		pale pink	3.8	6.8	2.7		pale pink	3.8
	28 cm	6.8	2.7		pale pink	3.7	6.7	2.6		pale pink	3.7
	32 cm	6.6	2.6		pale pink	3.6	6.6	2.5		pale pink	3.6
32	24 cm	5.9	2.8	2	red	3.8	5.8	2.7	2	red	3.8
	28 cm	5.8	2.7	2	red	3.7	5.7	2.6	2	red	3.7
	32 cm	5.6	2.6	2	red	3.6	5.6	2.5	2	red	3.6
33	24 cm	5.9	2.8		pale pink	3.8	5.8	2.7		pale pink	3.8
	28 cm	5.8	2.7		pale pink	3.7	5.7	2.6		pale pink	3.7
	32 cm	5.6	2.6		pale pink	3.6	5.6	2.5		pale pink	3.6
34	24 cm	5.9	2.8	1	red	3.8	5.8	2.7	1	red	3.8
	28 cm	5.8	2.7	1	red	3.7	5.7	2.6	1	red	3.7
	32 cm	5.6	2.6	1	red	3.6	5.6	2.5	1	red	3.6
