# Supplementary material for: Assessment of gingival characteristics by professional versus smartphone imaging
Source: J Adv Periodontol Implant Dent. 2025 Nov 27;18(1):11–9. doi: 10.34172/japid.026.3806 (PMC12913202; doi:10.34172/japid.026.3806)
Supplement: Supplementary file 2 — Excel sheet of Figures 3 and 4. [file japid-18-11-s002.xlsx]

## Sheet: Sheet1
					traditional method/ control group
			width of KG	height of IDP	GM position	colour	Probe AG
		1	5	2		pale pink	3
		2	5	2		coral pink	3
		3	6	3		pale pink	4
		4	6	3	1	red	4
		5	6	3		coral pink	4
		6	6	3		pale pink	4
		7	5	2		pale pink	3
		8	6	3		pale pink	4
		9	6	3	1	pale pink	4
		10	5	2		red	3
		11	5	2		coral pink	3
		12	5	2		pale pink	3
		13	5	2		red	3
		14	6	2	2	pale pink	4
		15	6	3		pale pink	4
		16	7	3		pale pink	4
		17	6	3		pale pink	4
		18	5	2	2	red	3
		19	5	2		pale pink	3
		20	6	3		coral pink	4
		21	6	3		pale pink	4
		22	6	3	2	coral pink	4
		23	5	2		pale pink	3
		24	5	2		pale pink	3
		25	6	3		pale pink	4
		26	6	3	2	red	4
		27	7	3		pale pink	4
		28	6	3	2	red	4
		29	6	3		pale pink	4
		30	6	3	1	red	4
		31	7	3		pale pink	4
		32	6	3	2	red	4
		33	6	3		pale pink	4
		34	6	3	1	red	4
